# Supplementary material for: Targeted Disruption of E6/p53 Binding Exerts Broad Activity and Synergism with Paclitaxel and Topotecan against HPV-Transformed Cancer Cells
Source: Cancers (Basel). 2021 Dec 31;14(1):193. doi: 10.3390/cancers14010193 (PMC8750593; doi:10.3390/cancers14010193)
Supplement: Supplementary file 1 [file cancers-14-00193-s001.zip]

Archive with 1 entries (1 files):
- cancers-1494294-supplementary materials.pdf
